# Supplementary material for: Transgenerational effects of lambda-cyhalothrin on Musca domestica L. (Diptera: Muscidae)
Source: Sci Rep. 2022 Nov 10;12:19228. doi: 10.1038/s41598-022-23492-3 (PMC9649667; doi:10.1038/s41598-022-23492-3)
Supplement: Supplementary file 1 — Supplementary Information 1. [file 41598_2022_23492_MOESM1_ESM.txt]

"Effect of Lemda C"
"Nauman"
"2021.11.01"
50
3,4
F,Egg,Larva,Pupa,Female
M,Egg,Larva,Pupa,Male
N,Egg,Larva,Pupa,Unknown
Egg,0,2
50,50,7
Larva,2,9
43,50,50,50,50,46,44,10
Pupa,8,14
2,34,44,44,44,7,2
Female,13,30
19,22,22,22,22,22,22,22,21,21,21,18,16,15,9,7,3,3
Male,13,28
18,20,20,20,19,18,18,17,17,17,12,12,8,7,2,1
Female,13,30
0,0,0,0,128,391,122,203,166,186,0,145,33,177,0,0,0,0
