# Supplementary material for: Transgenerational effects of lambda-cyhalothrin on Musca domestica L. (Diptera: Muscidae)
Source: Sci Rep. 2022 Nov 10;12:19228. doi: 10.1038/s41598-022-23492-3 (PMC9649667; doi:10.1038/s41598-022-23492-3)
Supplement: Supplementary file 2 — Supplementary Information 2. [file 41598_2022_23492_MOESM2_ESM.txt]

"Effect of Lemda 1"
"Nauman"
"2021.11.01"
50
3,4
F,Egg,Larva,Pupa,Female
M,Egg,Larva,Pupa,Male
N,Egg,Larva,Pupa,Unknown
Egg,0,2
50,50,15
Larva,2,9
35,48,48,48,43,21,14,0
Pupa,7,13
22,29,43,43,31,24,6
Female,11,28
5,7,16,16,16,16,14,14,14,14,9,9,6,6,4,3,1,1
Male,11,25
7,12,21,21,21,21,21,19,18,14,11,11,5,4,3
Female,11,28
0,0,0,0,114,0,172,81,0,122,74,0,37,0,0,0,0,0
