# Supplementary material for: Transgenerational effects of lambda-cyhalothrin on Musca domestica L. (Diptera: Muscidae)
Source: Sci Rep. 2022 Nov 10;12:19228. doi: 10.1038/s41598-022-23492-3 (PMC9649667; doi:10.1038/s41598-022-23492-3)
Supplement: Supplementary file 3 — Supplementary Information 3. [file 41598_2022_23492_MOESM3_ESM.txt]

"Effect of lemda"
"Nauman"
"2021.11.01"
50
3,4
F,Egg,Larva,Pupa,Female
M,Egg,Larva,Pupa,Male
N,Egg,Larva,Pupa,Unknown
Egg,0,2
50,50,23
Larva,2,10
27,50,50,49,43,41,39,25,15
Pupa,9,15
14,24,39,39,38,7,6
Female,13,25
1,13,13,11,11,10,9,9,7,6,6,3,3
Male,14,25
19,17,17,17,16,15,13,12,9,8,7,7
Female,13,25
0,0,0,0,47,151,211,195,111,55,0,0,0
