# Supplementary material for: Transgenerational effects of lambda-cyhalothrin on Musca domestica L. (Diptera: Muscidae)
Source: Sci Rep. 2022 Nov 10;12:19228. doi: 10.1038/s41598-022-23492-3 (PMC9649667; doi:10.1038/s41598-022-23492-3)
Supplement: Supplementary file 4 — Supplementary Information 4. [file 41598_2022_23492_MOESM4_ESM.txt]

"Effect of Lemda C"
"Nauman"
"2021.11.01"
50
3,4
F,Egg,Larva,Pupa,Female
M,Egg,Larva,Pupa,Male
N,Egg,Larva,Pupa,Unknown
Egg,0,2
50,50,18
Larva,2,10
32,50,50,50,47,44,27,10,2
Pupa,8,14
17,34,42,44,44,39,6
Female,13,28
2,15,13,13,13,13,12,12,9,9,5,5,4,4,3,2	
Male,13,28
3,18,17,17,17,15,15,13,13,13,10,9,8,7,6,3
Female,13,28
0,0,0,0,0,65,86,97,85,72,86,77,45,0,76,0	
